# Supplementary material for: The Role of Accessible Hematological Markers in Bullous Pemphigoid: A Systematic Review
Source: Int J Mol Sci. 2025 Dec 28;27(1):340. doi: 10.3390/ijms27010340 (PMC13086175; doi:10.3390/ijms27010340)
Supplement: Supplementary file 1 [file ijms-27-00340-s001.zip]

Archive with 1 entries (1 files):
- ijms-4030711-supplementary.pdf
